# Supplementary material for: Xylanase Inhibitors: Defense Players in Plant Immunity with Implications in Agro-Industrial Processing
Source: Int J Mol Sci. 2022 Nov 30;23(23):14994. doi: 10.3390/ijms232314994 (PMC9739030; doi:10.3390/ijms232314994)
Supplement: Supplementary file 1 [file ijms-23-14994-s001.zip]

Archive with 1 entries (1 files):
- Supplementary Figures_.pdf
